# Supplementary material for: A Methodology for the Assessment and Prioritization of Genetic Biocontainment Technologies for Engineered Microbes
Source: Appl Biosaf. 2024 Jun 20;29(2):108–19. doi: 10.1089/apb.2023.0025 (PMC11319856; doi:10.1089/apb.2023.0025)
Supplement: Supplementary Table S2 [file apb.2023.0025_suppl_tables2.zip]

Archive with 2 entries (2 files):
- Suppl_TableS2.docx
- Supplemental_Table_S2.xlsx
