# Supplementary material for: A Methodology for the Assessment and Prioritization of Genetic Biocontainment Technologies for Engineered Microbes
Source: Appl Biosaf. 2024 Jun 20;29(2):108–19. doi: 10.1089/apb.2023.0025 (PMC11319856; doi:10.1089/apb.2023.0025)
Supplement: Supplementary Table S2 [file apb.2023.0025_suppl_tables2.zip › Supplemental_Table_S2.xlsx]

## Sheet: Biocontainment Literature
Title	Year	Authors	Link/Reference	Category
Conditional Suicide System for Containment of Bacteria and Plasmids	1987	S. Molin, P. Klemm, L. K. Poulsen, H. Biehl, K. Gerdes and P. Andersson	https://dx.doi.org/10.1128%2Faem.60.10.3746-3751.1994	toxic gene
Model suicide vector for containment of genetically engineered microorganisms	1988	A. K. Bej, M. H. Perlin and R. M. Atlas	https://dx.doi.org/10.1128/aem.54.10.2472-2477.1988	toxic gene
Approaches for monitoring and containing genetically engineered microorganisms released into the environment	1989	R. M. Atlas, A. K. Bej, R. J. Steffan and M. H. Perlin	https://dx.doi.org/10.1089/hwm.1989.6.135	toxic gene
Evolutionary principles and the regulation of engineered bacteria	1989	B. D. Davis	https://dx.doi.org/10.1139/g89-152	other
Conditional-suicide containment system for bacteria which mineralize aromatics	1991	A. Contreras, S. Molin and J. L. Ramos	https://dx.doi.org/10.1128/aem.57.5.1504-1508.1991	toxic gene
Development of efficient suicide mechanisms for biological containment of bacteria.	1991	S. M. Knudsen and O. H. Karlström	https://dx.doi.org/10.1128/aem.57.1.85-92.1991	toxic gene
Molecular methods for environmental monitoring and containment of genetically engineered microorganisms	1992	R. M. Atlas	https://dx.doi.org/10.1007/BF00129079	review/commentary
A substrate-dependent biological containment system for Pseudomonas putida based on the Escherichia coli gef gene	1993	L. B. Jensen, J. L. Ramos, Z. Kaneva and S. Molin	https://dx.doi.org/10.1128/aem.59.11.3713-3717.1993	toxic gene
Conditional suicide system of Escherichia coli released into soil that uses the Bacillus subtilis sacB gene	1993	G. Recorbet, C. Robert, A. Givaudan, B. Kudla, P. Normand and G. Faurie	https://dx.doi.org/10.1128/aem.59.5.1361-1366.1993	toxic gene
Environmental potential of suicide genes	1993	S. Molin	https://dx.doi.org/10.1016/0958-1669(93)90099-I	review/commentary
Release of engineered microorganisms: biological containment and improved predictablity for risk assessment	1993	S. Molin and S. Kjelleberg	https://www.jstor.org/stable/4314077	review/commentary
Suicidal genetic elements and their use in biological containment of bacteria	1993	S. Molin, L. Boe, L. B. Jensen, C. S. Kristensen, M. Givskov, J. L. Ramos and A. K. Bej	https://dx.doi.org/10.1146/annurev.mi.47.100193.001035	review/commentary
A conditional suicide system in Escherichia coli based on the intracellular degradation of DNA	1994	I. Ahrenholtz, M. G. Lorenz and W. Wackernagel	https://dx.doi.org/10.1128/aem.60.10.3746-3751.1994	toxic gene
Construction and behavior of biologically contained bacteria for environmental applications in bioremediation	1995	M. C. Ronchel, C. Ramos, L. B. Jensen, S. Molin and J. L. Ramos	https://dx.doi.org/10.1128/aem.61.8.2990-2994.1995	toxic gene
Development and testing of improved suicide functions for biological containment of bacteria	1995	S. Knudsen, P. Saadbye, L. H. Hansen, A. Collier, B. L. Jacobsen, J. Schlundt and O. H. Karlstroem	https://dx.doi.org/10.1128/aem.61.3.985-991.1995	toxic gene
Suicide microbes on the loose: biological containment could decrease the uncertainties surrounding the deliberate release of recombinant microorganisms	1995	J. L. Ramos, P. Andersson, L. B. Jensen, C. Ramos, M. C. Ronchel, E. Diaz, E. Timmis and S. Molin	https://dx.doi.org/10.1038/nbt0195-35	review/commentary
Restricting the dispersal of recombinant DNA: design of a contained biological catalyst	1996	M. T. Munthal, K. N. Timmis and E. Díaz	https://dx.doi.org/10.1038/nbt0296-189	toxic gene
Construction of an efficient biologically contained Pseudomonas putida strain and its survival in outdoor assays	1998	L. Molina, C. Ramos, M. C. Ronchel, S. Molin and J. L. Ramos	https://dx.doi.org/10.1128/aem.64.6.2072-2078.1998	toxic gene
Containment of a genetically engineered microorganism during a field bioremediation application	1999	C. Z. Ford, G. S. Sayler and R. S. Burlage	https://dx.doi.org/10.1007/s002530051409	other
Streptavidin-based containment systems for genetically engineered microorganisms	1999	D. L. Kaplan, C. Mello, T. Sano, C. Cantor and C. Smith	https://dx.doi.org/10.1016/S1050-3862(99)00040-6	toxic gene
Utilization of genetically engineered microorganisms (GEMs) for bioremediation	1999	C. Garbisu and I. Alkorta	https://dx.doi.org/10.1002/(SICI)1097-4660(199907)74:7<599::AID-JCTB82>3.0.CO;2-G	review/commentary
A gene containment strategy based on a restriction-modification system	2000	B. Torres, S. Jaenecke, K. N. Timmis, J. L. García and E. Díaz	https://dx.doi.org/10.1046/j.1462-2920.2000.00138.x	toxic gene
Bacterial toxin-antitoxin gene system as containment control in yeast cells	2000	P. Kristoffersen, G. B. Jensen, K. Gerdes and J. Piškur	https://dx.doi.org/10.1128/AEM.66.12.5524-5526.2000	toxic gene
Dual System to Reinforce Biological Containment of Recombinant Bacteria Designed for Rhizoremediation	2001	M. C. Ronchel and J. L. Ramos	https://dx.doi.org/10.1128/AEM.67.6.2649-2656.2001	toxic gene
A dual lethal system to enhance containment of recombinant micro-organisms	2003	B. Torres, S. Jaenecke, K. N. Timmis, J. L. García and E. Díaz	https://dx.doi.org/10.1099/mic.0.26618-0	toxic gene
Genetically engineered Pseudomonas systems and their application in bioremediation	2003	G. S. Kocher and R. S. Kahlon	Ind J Microbiol. 43:89-100	review/commentary
New approaches for bioaugmentation as a remediation technology	2004	T. J. Gentry, C. Rensing and I. L. Pepper	https://dx.doi.org/10.1080/10643380490452362	other
Conceptualizing "suicidal genetically engineered microorganisms" for bioremediation applications	2005	G. Pandey, D. Paul and R. K. Jain	https://dx.doi.org/10.1016/j.bbrc.2004.12.080	review/commentary
Development and assessment of a potato virus X-based expression system with improved biosafety	2005	U. Manske and J. Schiemann	https://dx.doi.org/10.1051/ebr:2005011	other
Risk mitigation of genetically modified bacteria and plants designed for bioremediation	2005	J. Davison	https://dx.doi.org/10.1007/s10295-005-0242-1	review/commentary
Suicidal genetically engineered microorganisms for bioremediation: Need and perspectives	2005	D. Paul, G. Pandey and R. K. Jain	https://dx.doi.org/10.1002/bies.20220	review/commentary
A Phase I Trial With Transgenic Bacteria Expressing Interleukin-10 in Crohn’s Disease	2006	H. Braat, P. Rottiers, D. W. Hommes, N. Huyghebaert, E. Remaut, J.–P. Remon, S. J. H. van Deventer, S. Neirynck, M. P. Peppelenbosch and L. Steidler	https://dx.doi.org/10.1016/j.cgh.2006.03.028	essential gene
Regulated programmed lysis of recombinant Salmonella in host tissues to release protective antigens and confer biological containment	2008	W. Kong, S.-Y. Wanda, X. Zhang, W. Bollen, S. A. Tinge, K. L. Roland and R. Curtiss III	https://dx.doi.org/10.1073/pnas.0803801105	essential gene
A fluorescent, genetically engineered microorganism that degrades organophosphates and commits suicide when required	2009	Q. Li and Y. J. Wu	https://dx.doi.org/10.1007/s00253-009-1857-3	toxic gene
A synthetic circuit for selectively arresting daughter cells to create aging populations	2010	B. Afonso, P. A. Silver and C. M. Ajo-Franklin	https://dx.doi.org/10.1093/nar/gkq075	other
Biocontainment strategies for live lactic acid bacteria vaccine vectors	2010	P. Lee	https://dx.doi.org/10.4161/bbug.1.1.10594	other
Engineering scalable biological systems	2010	T. K. Lu	https://dx.doi.org/10.4161/bbug.1.6.13086	other
Plasmid addiction systems: Perspectives and applications in biotechnology	2010	J. Kroll, S. Klinter, C. Schneider, I. Voß and A. Steinbüchel	https://dx.doi.org/10.1111/j.1751-7915.2010.00170.x	review/commentary
Synthetic biology applications of engineered riboregulation	2012	J. M. Callura	https://www.proquest.com/dissertations-theses/synthetic-biology-applications-engineered/docview/1033215617/se-2?accountid=12492	toxic gene
Synthetic constructs in/for the environment: Managing the interplay between natural and engineered Biology	2012	M. Schmidt and V. De Lorenzo	https://dx.doi.org/10.1016/j.febslet.2012.02.022	other
Building-in biosafety for synthetic biology	2013	O. Wright, G. B. Stan and T. Ellis	https://dx.doi.org/10.1099/mic.0.066308-0	review/commentary
Preparing synthetic biology for the world	2013	G. H. G. Moe-Behrens, R. Davis and K. A. Haynes	https://dx.doi.org/10.3389/fmicb.2013.00005	review/commentary
A safety type genetically engineered bacterium with red fluorescence which can be used to degrade organophosphorus pesticides	2014	Q. Li and Y. J. Wu	https://dx.doi.org/10.1007/s13762-013-0269-1	toxic gene
Plasmids as tools for containment	2014	J. L. García and E. Díaz	https://dx.doi.org/10.1128/microbiolspec.PLAS-0011-2013	review/commentary
An engineered bacterium auxotrophic for an unnatural amino acid: A novel biological containment system	2015	Y. Kato	https://dx.doi.org/10.7717/peerj.1247	toxic gene
Biocontainment of genetically modified organisms by synthetic protein design	2015	D. J. Mandell, M. J. Lajoie, M. T. Mee, R. Takeuchi, G. Kuznetsov, J. E. Norville, C. J. Gregg, B. L. Stoddard and G. M. Church	https://dx.doi.org/10.1038/nature14121	nutritional
Biocontainment through reengineered genetic codes	2015	A. Ravikumar and C. C. Liu	https://dx.doi.org/10.1002/cbic.201500157	nutritional
BIOSAFETY. Safeguarding gene drive experiments in the laboratory	2015	O. S. Akbari, H. J. Bellen, E. Bier, S. L. Bullock, A. Burt, G. M. Church, K. R. Cook, P. Duchek, O. R. Edwards, K. M. Esvelt, V. M. Gantz, K. G. Golic, S. J. Gratz, M. M. Harrison, K. R. Hayes, A. A. James, T. C. Kaufman, J. Knoblich, H. S. Malik, K. A. Matthews, K. M. O'Connor-Giles, A. L. Parks, N. Perrimon, F. Port, S. Russell, R. Ueda and J. Wildonger	https://dx.doi.org/10.1126/science.aac7932	other
Engineered bacteria as therapeutic agents	2015	C. Piñero-Lambea, D. Ruano-Gallego and L. Á. Fernández	https://dx.doi.org/10.1016/j.copbio.2015.05.004	review/commentary
GeneGuard: A modular plasmid system designed for biosafety	2015	O. Wright, M. Delmans, G. B. Stan and T. Ellis	https://dx.doi.org/10.1021/sb500234s	toxic gene
Intrinsic biocontainment: Multiplex genome safeguards combine transcriptional and recombinational control of essential yeast genes	2015	Y. Cai, N. Agmon, W. J. Choi, A. Ubide, G. Stracquadanio, K. Caravelli, H. Hao, J. S. Bader and J. D. Boeke	https://dx.doi.org/10.1073/pnas.1424704112	essential gene
Multilayered genetic safeguards limit growth of microorganisms to defined environments	2015	R. R. Gallagher, J. R. Patel, A. L. Interiano, A. J. Rovner and F. J. Isaacs	https://dx.doi.org/10.1093/nar/gku1378	essential gene
Recoded organisms engineered to depend on synthetic amino acids	2015	A. J. Rovner, A. D. Haimovich, S. R. Katz, Z. Li, M. W. Grome, B. M. Gassaway, M. Amiram, J. R. Patel, R. R. Gallagher, J. Rinehart and F. J. Isaacs	https://dx.doi.org/10.1038/nature14095	nutritional
Synthetic Auxotrophs with Ligand-Dependent Essential Genes for a BL21(DE3) Biosafety Strain	2015	G. Lopez and J. C. Anderson	https://dx.doi.org/10.1021/acssynbio.5b00085	essential gene
Synthetic biology: GMOs in lockdown	2015	C. Nunes-Alves	https://dx.doi.org/10.1038/nrg3909	nutritional
Synthetic circuit designs for earth terraformation	2015	R. V. Solé, R. Montañez and S. Duran-Nebreda	https://dx.doi.org/10.1186/s13062-015-0064-7	essential gene
Targeted DNA degradation using a CRISPR device stably carried in the host chromosome	2015	B.J. Caliando and C.A. Voigt	https://dx.doi.org/10.1038/ncomms7989	toxic gene
'Deadman' and 'Passcode' microbial kill switches for bacterial containment	2016	C. T. Y. Chan, J. W. Lee, D. E. Cameron, C. J. Bashor and J. J. Collins	https://dx.doi.org/10.1038/nchembio.1979	toxic gene
Addicting diverse bacteria to a noncanonical amino acid	2016	D. S. Tack, J. W. Ellefson, R. Thyer, B. Wang, J. Gollihar, M. T. Forster and A. D. Ellington	https://dx.doi.org/10.1038/nchembio.2002	nutritional
Biosafety of biotechnologically important microalgae: intrinsic suicide switch implementation in cyanobacterium Synechocystis sp. PCC 6803	2016	H. Čelešnik, A. Tanšek, A. Tahirović, A. Vižintin, J. Mustar, V. Vidmar and M. Dolinar	https://dx.doi.org/10.1242/bio.017129	toxic gene
Coupling spatial segregation with synthetic circuits to control bacterial survival	2016	S. Huang, A. J. Lee, R. Tsoi, F. Wu, Y. Zhang, K. W. Leong and L. You	https://dx.doi.org/10.15252/msb.20156567	toxic gene
Design, synthesis, and testing toward a 57-codon genome	2016	N. Ostrov, M. Landon, M. Guell, G. Kuznetsov, J. Teramoto, N. Cervantes, M. Zhou, K. Singh, M. G. Napolitano, M. Moosburner, E. Shrock, B. W. Pruitt, N. Conway, D. B. Goodman, C. L. Gardner, G. Tyree, A. Gonzales, B. L. Wanner, J. E. Norville, M. J. Lajoie and G. M. Church	https://dx.doi.org/10.1126/science.aaf3639	other
Improving Biocontainment with Synthetic Biology: Beyond Physical Containment	2016	M. Schmidt and L. Pei	https://dx.doi.org/10.1007/8623_2015_90	review/commentary
Recent advances in synthetic biosafety	2016	A. J. Simon and A. D. Ellington	https://dx.doi.org/10.12688/F1000RESEARCH.8365.1	review/commentary
SURVEY AND SUMMARY the structural diversity of artificial genetic polymers	2016	I. Anosova, E. A. Kowal, M. R. Dunn, J. C. Chaput, W. D. V. Horn and M. Egli	https://dx.doi.org/10.1093/nar/gkv1472	nutritional
Synthetic biology approaches to biological containment: Pre-emptively tackling potential risks	2016	L. Torres, A. Krüger, E. Csibra, E. Gianni and V. B. Pinheiro	https://dx.doi.org/10.1042/EBC20160013	review/commentary
Synthetic biology: Building genetic containment	2016	K. A. Haynes	https://dx.doi.org/10.1038/nchembio.2004	review/commentary
Synthetic biology: Genetic kill switches--a matter of life or death	2016	J. Osório	https://dx.doi.org/10.1038/nrg.2015.29	toxic gene
Synthetic bugs on the loose: Containment options for deeply engineered (micro)organisms	2016	M. Schmidt and V. de Lorenzo	https://dx.doi.org/10.1016/j.copbio.2016.01.006	review/commentary
Towards Biocontained Cell Factories: An Evolutionarily Adapted Escherichia coli Strain Produces a New-to-nature Bioactive Lantibiotic Containing Thienopyrrole-Alanine	2016	A. Kuthning, P. Durkin, S. Oehm, M. G. Hoesl, N. Budisa and R. D. Süssmuth	https://dx.doi.org/10.1038/srep33447	nutritional
Xenomicrobiology: a roadmap for genetic code engineering	2016	C. G. Acevedo-Rocha and N. Budisa	https://dx.doi.org/10.1111/1751-7915.12398	nutritional
A novel biocontainment strategy makes bacterial growth and survival dependent on phosphite	2017	R. Hirota, K. Abe, Z. I. Katsuura, R. Noguchi, S. Moribe, K. Motomura, T. Ishida, M. Alexandrov, H. Funabashi, T. Ikeda and A. Kuroda	https://dx.doi.org/10.1038/srep44748	nutritional
A Strategy for Creating Organisms Dependent on Noncanonical Amino Acids	2017	W. Xuan and P. G. Schultz	https://dx.doi.org/10.1002/anie.201703553	essential gene
Controlling Multicycle Replication of Live-Attenuated HIV-1 Using an Unnatural Genetic Switch	2017	Z. Yuan, N. Wang, G. Kang, W. Niu, Q. Li and J. Guo	https://dx.doi.org/10.1021/acssynbio.6b00373	nutritional
Coupling genetic code expansion and metabolic engineering for synthetic cells	2017	J. S. Völler and N. Budisa	https://dx.doi.org/10.1016/j.copbio.2017.02.002	review/commentary
Engineered Probiotics: Applications and Biological Containment	2017	B. Sola-Oladokun, E. P. Culligan and R. D. Sleator	https://dx.doi.org/10.1146/annurev-food-030216-030256	other
Low escape-rate genome safeguards with minimal molecular perturbation of Saccharomyces cerevisiae	2017	N. Agmon, Z. Tang, K. Yang, B. Sutter, S. Ikushima, Y. Cai, K. Caravelli, J. A. Martin, X. Sun, W. J. Choi, A. Zhang, G. Stracquadanio, H. Hao, B. P. Tu, D. Fenyo, J. S. Bader and J. D. Boeke	https://dx.doi.org/10.1073/pnas.1621250114	essential gene
Orthogonal Ribosome Biofirewall	2017	B. Jia, H. Qi, B. Z. Li, S. Pan, D. Liu, H. Liu, Y. Cai and Y. J. Yuan	https://dx.doi.org/10.1021/acssynbio.7b00148	toxic gene
Rational Design of Evolutionarily Stable Microbial Kill Switches	2017	F. Stirling, L. Bitzan, S. O'Keefe, E. Redfield, J. W. K. Oliver, J. Way and P. A. Silver	https://dx.doi.org/10.1016/j.molcel.2017.10.033	toxic gene
Synthetic alienation of microbial organisms by using genetic code engineering: Why and how?	2017	V. Kubyshkin and N. Budisa	https://dx.doi.org/10.1002/biot.201600097	review/commentary
Synthetic Biology: Perspectives in Industrial Biotechnology	2017	J. L. Rodrigues and L. R. Rodrigues	https://dx.doi.org/10.1016/B978-0-444-63668-3.00008-1	other
Use of genetically modified bacteria for drug delivery in humans: Revisiting the safety aspect	2017	U. Wegmann, A. L. Carvalho, M. Stocks and S. R. Carding	https://dx.doi.org/10.1038/s41598-017-02591-6	nutritional
A genetically engineered Escherichia coli that senses and degrades tetracycline antibiotic residue	2018	Z. Mu, Z. Zou, Y. Yang, W. Wang, Y. Xu, J. Huang, R. Cai, Y. Liu, Y. Mo, B. Wang, Y. Dang, Y. Li, Y. Liu, Y. Jiang, Q. Tan, X. Liu, C. Hu, H. Li, S. Wei, C. Lou, Y. Yu and J. Wang	https://dx.doi.org/10.1016/j.synbio.2018.05.001	toxic gene
Adaptive evolution of genomically recoded Escherichia coli	2018	T. M. Wannier, A. M. Kunjapur, D. P. Rice, M. J. McDonald, M. M. Desai and G. M. Church	https://dx.doi.org/10.1073/pnas.1715530115	nutritional
Auxotrophy to Xeno-DNA: An exploration of combinatorial mechanisms for a high-fidelity biosafety system for synthetic biology applications	2018	C. M. Whitford, S. Dymek, D. Kerkhoff, C. März, O. Schmidt, M. Edich, J. Droste, B. Pucker, C. Rückert and J. Kalinowski	https://dx.doi.org/10.1186/s13036-018-0105-8	other
Development of a synthetic live bacterial therapeutic for the human metabolic disease phenylketonuria	2018	V. M. Isabella, B. N. Ha, M. J. Castillo, D. J. Lubkowicz, S. E. Rowe, Y. A. Millet, C. L. Anderson, N. Li, A. B. Fisher, K. A. West, P. J. Reeder, M. M. Momin, C. G. Bergeron, S. E. Guilmain, P. F. Miller, C. B. Kurtz and D. Falb	https://dx.doi.org/10.1038/nbt.4222	nutritional
Evolving Bacterial Fitness with an Expanded Genetic Code	2018	D. S. Tack, A. C. Cole, R. Shroff, B. R. Morrow and A. D. Ellington	https://dx.doi.org/10.1038/s41598-018-21549-w	essential gene
Fast-Growing Engineered Microbes: New Concerns for Gain-of-Function Research?	2018	L. Pei and M. Schmidt	https://dx.doi.org/10.3389/fgene.2018.00207	other
Harnessing the power of an expanded genetic code toward next-generation biopharmaceuticals	2018	M. Kang, Y. Lu, S. Chen and F. Tian	https://dx.doi.org/10.1016/j.cbpa.2018.07.018	review/commentary
High-CO2 Requirement as a Mechanism for the Containment of Genetically Modified Cyanobacteria	2018	R. L. Clark, G. C. Gordon, N. R. Bennett, H. Lyu, T. W. Root and B. F. Pfleger	https://dx.doi.org/10.1021/acssynbio.7b00377	nutritional
Lactococcus lactis as a versatile vehicle for tolerogenic immunotherapy	2018	D. P. Cook, C. Gysemans and C. Mathieu	https://dx.doi.org/10.3389/fimmu.2017.01961	essential gene
Next-generation biocontainment systems for engineered organisms	2018	J. W. Lee, C. T. Y. Chan, S. Slomovic and J. J. Collins	https://dx.doi.org/10.1038/s41589-018-0056-x	other
Next-generation genetic code expansion	2018	P. Arranz-Gibert, K. Vanderschuren and F. J. Isaacs	https://dx.doi.org/10.1016/j.cbpa.2018.07.020	review/commentary
Surrogate strains of human pathogens for field release	2018	S. Park, C. H. Kim, S. T. Jeong and S. Y. Lee	https://dx.doi.org/10.1080/21655979.2017.1349044	other
Synthetic addiction extends the productive life time of engineered Escherichia coli populations	2018	P. Rugbjerg, K. Sarup-Lytzen, M. Nagy and M. O. A. Sommer	https://dx.doi.org/10.1073/pnas.1718622115	essential gene
Synthetic Biology and Engineered Live Biotherapeutics: Toward Increasing System Complexity	2018	T. Ozdemir, A. J. H. Fedorec, T. Danino and C. P. Barnes	https://dx.doi.org/10.1016/j.cels.2018.06.008	other
Synthetic genome recoding: new genetic codes for new features	2018	J. Kuo, F. Stirling, Y. H. Lau, Y. Shulgina, J. C. Way and P. A. Silver	https://dx.doi.org/10.1007/s00294-017-0754-z	review/commentary
Synthetic Phosphorus Metabolic Pathway for Biosafety and Contamination Management of Cyanobacterial Cultivation	2018	K. Motomura, K. Sano, S. Watanabe, A. Kanbara, A. G. Nasser, T. Ikeda, T. Ishida, H. Funabashi, A. Kuroda and R. Hirota	https://dx.doi.org/10.1021/acssynbio.8b00199	nutritional
Xenobiology: State-of-the-art, ethics, and philosophy of new-to-nature organisms	2018	M. Schmidt, L. Pei and N. Budisa	https://dx.doi.org/10.1007/10_2016_14	other
A metric space for semantic containment: Towards the implementation of genetic firewalls	2019	M. Schmidt	https://dx.doi.org/10.1016/j.biosystems.2019.104015	other
Alternative biochemistries for alien life: Basic concepts and requirements for the design of a Robust biocontainment system in genetic isolation	2019	C. Diwo and N. Budisa	https://dx.doi.org/10.3390/genes10010017	review/commentary
Anticipating alien cells with alternative genetic codes: away from the alanine world!	2019	V. Kubyshkin and N. Budisa	https://dx.doi.org/10.1016/j.copbio.2019.05.006	review/commentary
Development of a New Biocontainment Strategy in Model Cyanobacterium Synechococcus Strains	2019	Y. Zhou, T. Sun, Z. Chen, X. Song, L. Chen and W. Zhang	https://dx.doi.org/10.1021/acssynbio.9b00282	toxic gene
Engineering Microbial Living Therapeutics: The Synthetic Biology Toolbox	2019	D. B. Pedrolli, N. V. Ribeiro, P. N. Squizato, V. N. de Jesus, D. A. Cozetto, R. B. Tuma, A. Gracindo, M. B. Cesar, P. J. C. Freire, A. F. M. da Costa, M. R. C. R. Lins, G. G. Correa, M. O. Cerri and A. Q. A. U. a. i. Team	https://dx.doi.org/10.1016/j.tibtech.2018.09.005	review/commentary
Fail-safe genetic codes designed to intrinsically contain engineered organisms	2019	J. Calles, I. Justice, D. Brinkley, A. Garcia and D. Endy	https://dx.doi.org/10.1093/nar/gkz745	other
Genetically engineered bacteria for the degradation of dye and other organic compounds	2019	A. Kumar, A. Kumar, R. Singh, R. Singh, S. Pandey, A. Rai, V. K. Singh and B. Rahul	https://dx.doi.org/10.1016/B978-0-12-818095-2.00016-3	review/commentary
Physical and Genetic Containment of Transgenic Bacteria for Real World Applications	2019	F. Stirling	https://www.proquest.com/dissertations-theses/physical-genetic-containment-transgenic-bacteria/docview/2512414890/se-2?accountid=12492	other
Rational design of an XNA ligase through docking of unbound nucleic acids to toroidal proteins	2019	M. Vanmeert, J. Razzokov, M. U. Mirza, S. D. Weeks, G. Schepers, A. Bogaerts, J. Rozenski, M. Froeyen, P. Herdewijn, V. B. Pinheiro and E. Lescrinier	https://dx.doi.org/10.1093/nar/gkz551	nutritional
Selection, Addiction and Catalysis: Emerging Trends for the Incorporation of Noncanonical Amino Acids into Peptides and Proteins in Vivo	2019	C. Mayer	https://dx.doi.org/10.1002/cbic.201800733	review/commentary
Synthetic genetic circuits for programmable biological functionalities	2019	P. F. Xia, H. Ling, J. L. Foo and M. W. Chang	https://dx.doi.org/10.1016/j.biotechadv.2019.04.015	review/commentary
Synthetic sequence entanglement augments stability and containment of genetic information in cells	2019	T. Blazejewski, H. I. Ho and H. H. Wang	https://dx.doi.org/10.1126/science.aav5477	essential gene
Translational control using an expanded genetic code	2019	Y. Kato	https://dx.doi.org/10.3390/ijms20040887	review/commentary
A safety type of genetically engineered bacterium that degrades chemical pesticides	2020	Q. Li, J. Li, K. L. Kang and Y. J. Wu	https://dx.doi.org/10.1186/s13568-020-00967-y	toxic gene
Addicting Escherichia coli to New-to-Nature Reactions	2020	R. Rubini and C. Mayer	https://dx.doi.org/10.1021/acschembio.0c00713	nutritional
Agrobacterium strains and strain improvement: Present and outlook	2020	J. De Saeger, J. Park, H. S. Chung, J. P. Hernalsteens, M. Van Lijsebettens, D. Inzé, M. Van Montagu and S. Depuydt	https://dx.doi.org/10.1016/j.biotechadv.2020.107677	review/commentary
An Amino Acid-Swapped Genetic Code	2020	T. Fujino, M. Tozaki and H. Murakami	https://dx.doi.org/10.1021/acssynbio.0c00196	nutritional
Biosensing in Smart Engineered Probiotics	2020	A. G. Rottinghaus, M. B. Amrofell and T. S. Moon	https://dx.doi.org/10.1002/biot.201900319	review/commentary
Building biosecurity for synthetic biology	2020	B. D. Trump, S. E. Galaitsi, E. Appleton, D. A. Bleijs, M. V. Florin, J. D. Gollihar, R. A. Hamilton, T. Kuiken, F. Lentzos, R. Mampuys, M. Merad, T. Novossiolova, K. Oye, E. Perkins, N. Garcia-Reyero, C. Rhodes and I. Linkov	https://dx.doi.org/10.15252/msb.20209723	other
Controlling the Implementation of Transgenic Microbes: Are We Ready for What Synthetic Biology Has to Offer?	2020	F. Stirling and P. A. Silver	https://dx.doi.org/10.1016/j.molcel.2020.03.034	review/commentary
CRISPR-Act: AI-guided Prediction of a CRISPR Kill-switch Across Physiological Contexts	2020	R. Weinberg. C. M. Mann, G. Babnigg, S. Forrester, S. Greenwald, P. E. Larsen, S. Owens, M.-F. Gros, P. Noirot, A. Ramanathan, and D. A. Antonopoulos	https://genomicscience.energy.gov/wp-content/uploads/2022/03/AntonopoulosWeinberg-1.pdf	toxic gene
Deployment of Engineered Microbes: Contributions to the Bioeconomy and Considerations for Biosecurity	2020	M. T. Parker and A. M. Kunjapur	https://dx.doi.org/10.1089/hs.2020.0010	review/commentary
Engineered fluoride sensitivity enables biocontainment and selection of genetically-modified yeasts	2020	J. I. Yoo, S. Seppälä and M. A. OʼMalley	https://dx.doi.org/10.1038/s41467-020-19271-1	other
Genetic Biocontainment Systems for the Safe Use of Engineered Microorganisms	2020	D. Kim and J. W. Lee	https://dx.doi.org/10.1007/s12257-020-0070-1	review/commentary
Genetic Safeguards for Safety-by-design: So Close Yet So Far	2020	E. Asin-Garcia, A. Kallergi, L. Landeweerd and V. A. P. Martins dos Santos	https://dx.doi.org/10.1016/j.tibtech.2020.04.005	review/commentary
Immunotherapy with engineered bacteria by targeting the STING pathway for anti-tumor immunity	2020	D. S. Leventhal, A. Sokolovska, N. Li, C. Plescia, S. A. Kolodziej, C. W. Gallant, R. Christmas, J. R. Gao, M. J. James, A. Abin-Fuentes, M. Momin, C. Bergeron, A. Fisher, P. F. Miller, K. A. West and J. M. Lora	https://dx.doi.org/10.1038/s41467-020-16602-0	nutritional
Metabolic engineering generates a transgene-free safety switch for cell therapy	2020	V. Wiebking, J. O. Patterson, R. Martin, M. K. Chanda, C. M. Lee, W. Srifa, G. Bao and M. H. Porteus	https://dx.doi.org/10.1038/s41587-020-0580-6	other
New codons for efficient production of unnatural proteins in a semisynthetic organism	2020	E. C. Fischer, K. Hashimoto, Y. Zhang, A. W. Feldman, V. T. Dien, R. J. Karadeema, R. Adhikary, M. P. Ledbetter, R. Krishnamurthy and F. E. Romesberg	https://dx.doi.org/10.1038/s41589-020-0507-z	nutritional
Partners for life: building microbial consortia for the future	2020	K. M. Rapp, J. P. Jenkins and M. J. Betenbaugh	https://dx.doi.org/10.1016/j.copbio.2020.10.001	review/commentary
Synthetic Cassettes for pH-Mediated Sensing, Counting, and Containment	2020	F. Stirling, A. Naydich, J. Bramante, R. Barocio, M. Certo, H. Wellington, E. Redfield, S. O'Keefe, S. Gao, A. Cusolito, J. Way and P. Silver	https://dx.doi.org/10.1016/j.celrep.2020.02.033	toxic gene
Titrating bacterial growth and chemical biosynthesis for efficient N-acetylglucosamine and N-acetylneuraminic acid bioproduction	2020	R. Tian, Y. Liu, Y. Cao, Z. Zhang, J. Li, L. Liu, G. Du and J. Chen	https://dx.doi.org/10.1038/s41467-020-18960-1	nutritional
Transgene Biocontainment Strategies for Molecular Farming	2020	M. Clark and M. Maselko	https://dx.doi.org/10.3389/fpls.2020.00210	review/commentary
‘That would break the containment’: the co-production of responsibility and safety-by-design in xenobiology	2021	A. Aparicio	https://dx.doi.org/10.1080/23299460.2021.1877479	review/commentary
An Unnatural Amino Acid-Regulated Growth Controller Based on Informational Disturbance	2021	Y. Kato	https://dx.doi.org/http://dx.doi.org/10.3390/life11090920	nutritional
Biocontainment of Engineered Synechococcus elongatus PCC 7942 for Photosynthetic Production of α-Farnesene from CO2	2021	H. J. Lee, J.-I. Choi, and H. M. Woo	https://doi.org/10.1021/acs.jafc.0c07020	nutritional
Biotechnology for secure biocontainment designs in an emerging bioeconomy	2021	K. L. Arnolds, L. R. Dahlin, L. Ding, C. Wu, J. Yu, W. Xiong, C. Zuniga, Y. Suzuki, K. Zengler, J. G. Linger and M. T. Guarnieri	https://dx.doi.org/10.1016/j.copbio.2021.05.004	review/commentary
Cas9-Assisted Biological Containment of a Genetically Engineered Human Commensal Bacterium and Genetic Elements	2021	N. Hayashi, Y. Lai, M. Mimee, and T. K. Lu	https://doi.org/10.1101/2021.11.03.467106	nutritional
Containment strategies for synthetic gene drive organisms and impacts on gene flow	2021	L. Pei and M. Schmidt	https://doi.org/10.1079/9781789247480.0010	review/commentary
Context matters: On the road to responsible biosafety technologies in synthetic biology	2021	A. Kallergi, E. Asin-Garcia, V. A. P. Martins dos Santos and L. Landeweerd	https://dx.doi.org/10.15252/embr.202051227	review/commentary
Development of a Biocontained Toluene-Degrading Bacterium for Environmental Protection	2021	M. Ishikawa, T. Kojima and K. Hori	https://dx.doi.org/10.1128/Spectrum.00259-21	essential gene
Development of Antiviral Vaccine Utilizing Self-Destructing Salmonella for Antigen and DNA Vaccine Delivery	2021	W. Kong	https://dx.doi.org/10.1007/978-1-0716-1012-1_3	essential gene
Engineering rhizobacteria for sustainable agriculture	2021	T. Haskett, A. Tkacz. and P. S. Poole	https://doi.org/10.1038/s41396-020-00835-4	other
For the sake of the Bioeconomy: define what a Synthetic Biology Chassis is!	2021	V. de Lorenzo, N. Krasnogor, and M. Schmidt	https://doi.org/10.1016/j.nbt.2020.08.004	other
Functional Comparison of Laboratory-Evolved XNA Polymerases for Synthetic Biology	2021	E. Medina, E. J. Yik, P. Herdewijn and J. C. Chaput	https://dx.doi.org/10.1021/acssynbio.1c00048	nutritional
How To Quantify a Genetic Firewall? A Polarity-Based Metric for Genetic Code Engineering	2021	M. Schmidt and V. Kubyshkin	https://dx.doi.org/10.1002/cbic.202000758	other
Hydrogel-based biocontainment of bacteria for continuous sensing and computation	2021	T.-C. Tang, E. Tham, X. Liu, K. Yehl, A. J. Rovner, H. Yuk, C. de la Fuente-Nunez, F. J. Isaacs, X. Zhao and T. K. Lu	https://dx.doi.org/10.1038/s41589-021-00779-6	other
Improvement of a synthetic live bacterial therapeutic for phenylketonuria with biosensor-enabled enzyme engineering	2021	K. J. Adolfsen, I. Callihan, C. E. Monahan, P. J. Greisen, J. Spoonamore, M. Momin, L. E. Fitch, M. J. Castillo, L. Weng, L. Renaud, C. J. Weile, J. H. Konieczka, T. Mirabella, A. Abin-Fuentes, A. G. Lawrence and V. M. Isabella	https://dx.doi.org/10.1038/s41467-021-26524-0	nutritional
Microbiome Engineering: Synthetic Biology of Plant-Associated Microbiomes in Sustainable Agriculture	2021	J. Ke, B. Wang, and Y. Yoshikuni	https://doi.org/10.1016/j.tibtech.2020.07.008	review/commentary
Noncanonical Amino Acids in Synthetic Biosafety and Post-translational Modification Studies	2021	D. Gang and H. S. Park	https://dx.doi.org/10.1002/cbic.202000437	review/commentary
Programming living sensors for environment, health and biomanufacturing	2021	X. Wan, B. Saltepe, L. Yu, B. Wang	https://doi.org/10.1111/1751-7915.13820	review/commentary
ReScribe: An Unrestrained Tool Combining Multiplex Recombineering and Minimal-PAM ScCas9 for Genome Recoding Pseudomonas putida	2021	E. Asin-Garcia, M. Martin-Pascual, L. Garcia-Morales, R. Van Kranenburg and V. A. P. Martins Dos Santos	https://dx.doi.org/10.1021/acssynbio.1c00297	essential gene
Synthetic auxotrophy remains stable after continuous evolution and in coculture with mammalian cells	2021	A. M. Kunjapur, M. G. Napolitano, E. Hysolli, K. Noguera, E. M. Appleton, M. G. Schubert, M. A. Jones, S. Iyer, D. J. Mandell and G. M. Church	https://dx.doi.org/10.1126/sciadv.abf5851	nutritional
Synthetic Biology Brings New Challenges to Managing Biosecurity and Biosafety	2021	A. Jin and I. Linkov	https://dx.doi.org/10.1007/978-94-024-2086-9_8	review/commentary
A genetic toolkit and gene switches to limit Mycoplasma growth for biosafety applications	2022	A. Broto, E. Gaspari, S. Miravet-Verde, V. A. P. Martins dos Santos, and M. Isalan	https://doi.org/10.1038/s41467-022-29574-0	toxic gene
Assessment of Biocontainment Systems in Genetic Modified Organisms and Escape Frequency Assays	2022	I. Teunissen	https://fse.studenttheses.ub.rug.nl/id/eprint/28385	other
Biocontainment of Genetically Engineered Algae	2022	J. Sebesta, W. Xiong, M. T. Guarnieri and J. Yu	https://doi.org/10.3389/fpls.2022.839446	review/commentary
Biocontainment strategies for in vivo applications of Saccharomyces boulardii	2022	K. A. Hedin, V. Kruse, R. Vazquez-Uribe, and M. O. A. Sommer	https://doi.org/10.1101/2022.12.27.522029	nutritional
Bottlenecks and opportunities for synthetic biology biosafety standards	2022	L. Pei, M. Garfinkel, and M. Schmidt	https://doi.org/10.1038/s41467-022-29889-y	review/commentary
Comparison of Kill Switch Toxins in Plant-Beneficial Pseudomonas fluorescens Reveals Drivers of Lethality, Stability, and Escape	2022	T. M. Halvorsen, D. P. Ricci, D. M. Park, Y. Jiao, and M. C. Yung	https://doi.org/10.1021/acssynbio.2c00386	toxic gene
CS-Cells: A CRISPR-Cas12 DNA Device to Generate Chromosome-Shredded Cells for Efficient and Safe Molecular Biomanufacturing	2022	A. P. Angles, Z. Ali, and M. Mahfouz	https://doi.org/10.1021/acssynbio.1c00516	toxic gene
Current advances of biocontainment strategy in synthetic biology	2022	X. Zhu, Z. Zhang, B. Jia, and Y. Yuan	https://doi.org/10.1016/j.cjche.2022.07.019	review/commentary
Design of a Synthetic Temperature-Activated Epigenetic Biocontainment System	2022	O. R. Page	https://www.proquest.com/dissertations-theses/design-synthetic-temperature-activated-epigenetic/docview/2643715046/se-2?accountid=12492	toxic gene
Ecological firewalls for synthetic biology	2022	B. Vidiella and R. Sole	https://doi.org/10.1016/j.isci.2022.104658	other
Future Use of CRISPR II: CRISPR Kill Switches	2022	M. W. Nestor and . L. Wilson	https://doi.org/10.1007/978-3-030-98368-0_7	review/commentary
Gatekeeper Residue Replacement in a Phosphite Transporter Enhances Mutational Robustness of the Biocontainment Strategy	2022	R. Hirota, Z.-I. Katsuura, N. Momokawa, H. Murakami, S. Watanabe, T. Ishida, T. Ikeda, H Funabashi, and A. Kuroda	https://doi.org/10.1021/acssynbio.2c00296	nutritional
Genetically stable CRISPR-based kill switches for engineered microbes	2022	A. G. Rottinghaus, A. Ferreiro, S. R. S. Fishbein, G. Dantas and T. S. Moon	https://dx.doi.org/10.1038/s41467-022-28163-5	toxic gene
Intestinal Engineered Probiotics as Living Therapeutics: Chassis Selection, Colonization Enhancement, Gene Circuit Design, and Biocontainment	2022	Y. Huang, X. Lin, S. Yu, R. Chen, and W. Chen	https://doi.org/10.1021/acssynbio.2c00314	review/commentary
Mercury bioremediation by engineered Pseudomonas putida KT2440 with adaptationally optimized biosecurity circuit	2022	Y. Xue, T. Qiu, Z. Sun, F. Liu, and B. Yu	https://doi.org/10.1111/1462-2920.16038	toxic gene
Mercury bioremediation in aquatic environment by genetically modified bacteria with self-controlled biosecurity circuit	2022	Y. Xue, P. Du, A. A. I. Shendi, B. Yu	https://doi.org/10.1016/j.jclepro.2022.130524	toxic gene
Microbial Biocontainment Systems for Clinical, Agricultural, and Industrial Applications	2022	A. P. Angles, A. U. Valle-Pérez, C. Hauser, and M. M. Mahfouz	https://doi.org/10.3389/fbioe.2022.830200	review/commentary
Phosphite synthetic auxotrophy as an effective biocontainment strategy for the industrial chassis Pseudomonas putida	2022	E. Asin-Garcia, C. Batianis, Y Li, J. D. Fawcett, I. de Jong, and V. A. P. Martins dos Santos	https://doi.org/10.1186/s12934-022-01883-5	nutritional
Programming bacterial gene circuits for biocontainment and diagnostic production	2022	T. Chien	https://academiccommons.columbia.edu/doi/10.7916/7533-av43	other
Refactored genetic codes enable bidirectional genetic isolation	2022	J. F. Zürcher, W. E. Robertson, T. Kappes, G. Petris, T. S. Elliott, G. P. C. Salmond and J. W. Chin	https://dx.doi.org/10.1126/science.add8943	other
SafeChassis: Engineering Biosafety for Industrial Biotechnology	2022	E. A. García	https://www.proquest.com/dissertations-theses/safechassis-engineering-biosafety-industrial/docview/2702505341/se-2?accountid=12492	other
Simulation-Based Engineering of Time-Delayed Safety Switches for Safer Gene Therapies	2022	H. Scott, D Sun, J. Beal, and S. Kiani	https://doi.org/10.1021/acssynbio.1c00621	other
Swapped genetic code blocks viral infections and gene transfer	2022	A. Nyerges, S. Vinke, R. Flynn, S.V. Owen, E. A. Rand, B.Budnik, E. Keen, K. Narasimhan, J. A. Marchand, M. Baas-Thomas, M. Liu, K. Chen, A. Chiappino-Pepe, F. Hu, M. Baym, and G. M. Church	https://doi.org/10.1101/2022.07.08.499367	other
Synthetic engineering and biological containment of bacteriophages	2022	S. Mitsunaka, K. Yamazaki, A. K. Pramono, and H. Ando	https://doi.org/10.1073/pnas.2206739119	essential gene
Testing and Regulation of Genetically Engineered Biological Containment Techniques	2022	L. Dilly	https://hdl.handle.net/2286/R.2.N.165209	other
Assessment of horizontal gene transfer-mediated destabilization of Synechococcus elongatus PCC 7942 biocontainment system	2023	H. Murakami, K. Sanno, K. Motomura, A. Kuroda, and R. Hirota	https://doi.org/10.1016/j.jbiosc.2022.12.002	nutritional
Computational design of CRISPR guide RNAs to enable strain-specific control of microbial consortia	2023	A. G. Rottinghaus, S. Vo, and T. S. Moon	https://doi.org/10.1073/pnas.2213154120	other
Engineering stringent genetic biocontainment of yeast with a protein stability switch	2023	S. A. Hoffmann, Y. Cai	https://doi.org/10.1101/2022.11.24.517818	other
Stability, robustness, and containment: preparing synthetic biology for real-world deployment	2023	S. Kumar and J. Hasty	https://doi.org/10.1016/j.copbio.2022.102880	review/commentary

## Sheet: Patents
No	Title	Inventors	Applicants	Publication number	Earliest priority	IPC	CPC	Publication date	Earliest publication	Family number	Category
1	Biological Containment	MOLIN SOREN [DK] ANDERSSON POUL KIRKETERP [DK] GERDES KENN AXO [DK] KLEMM PER [DK]	GX BIOSYSTEMS AS [DK]	US5702916A	1982-09-16	C12N1/21 C12N15/63 C12P21/00 C12N15/00 C12N15/68 C12N15/69 A61K39/00	C12N15/00 (EP,US) C12N15/68 (EP,US) C12N15/69 (EP,US) A61K39/00 (EP,US)	1997-12-30	1997-12-30	027581530	toxic gene
2	Biological containment	MOLIN SOREN [DK] ANDERSSON POUL KIRKETERP [DK] GERDES KENN AXO [DK] KLEMM PER [DK]	GX BIOSYSTEMS AS [DK]	US5670370A	1986-03-26	C12N15/00 C12P21/06 A61K39/00 C07K14/245 C12N1/00 C12N15/00 C12N15/09	C07K14/245 (EP,US) C12N15/00 (EP,US) A61K39/00 (EP,US)	1997-09-23	1987-10-08	026065777	toxic gene
3	BIOLOGICAL CONTROL BY INTRODUCTION OF NUCLEOTIDE ENCODING A CELL KILLING FUNCTION	MOLIN SOREN KLEMM PER GERDES KENN AXO ANDERSSON POUL KIRKETERP	GENEXPRESS APS	AU646467B2 AU7818391A	1986-03-26	A61K39/104 A61K39/106 A61K39/12 A61K48/00 C12N15/11 C12N15/63 C12Q1/68 C07H C12N A61K39/104 A61K39/106 A61K39/12 A61K48/00 C12N15/11 C12N15/63 C12Q1/68		1991-11-14 1994-02-24	1991-11-14	008105010	essential gene
4	A method of limiting the survival of genetically engineered microorganisms in their environment	MOLIN SOREN GIVSKOV MICHAEL KRISTENSEN CLAUS STERNBERG BEJ ASIM K EBERL LEO	GENEXPRESS APS GX BIOSYSTEMS AS	AU3949193A AU685391B2	1992-04-06	C12N15/00 C12N15/63 A01N63/00 A61K48/00 C12N15/09 C12N15/55 C12N5/10 C12N15/00 C12N15/09 C12N5/00 C12N5/10 C12N9/22 C12R1/91	C12N15/00 (EP) C12N9/22 (EP)	1993-11-08 1998-01-22	1993-10-14	025340703	nutritional
5	Method of limiting the survival of genetically engineered microorganisms in their enivronment	MOLIN SOREN [DK] GIVSKOV MICHAEL [DK] KRISTENSEN CLAUS STERNBERG [DK] BEJ ASIM K [US] EBERL LEO [AT]	GX BIOSYSTEMS AS [DK]	US5834233A	1992-04-06	C12N15/31 C12N15/32 C12N15/63 C12P21/02 C07K14/325 C12N15/00 C12N9/22 A61K38/00	C07K14/325 (EP) C12N15/00 (EP) C12N9/22 (EP) A61K38/00 (EP) C07K2319/00 (EP)	1998-11-10	1998-11-10	026833547	other
6	CONDITIONAL SUICIDE CELLS OF E. COLI ETC.	WACKERNAGEL WILFRIED [DE] LORENZ MICHAEL G [DE] AHRENHOLZ INGRID [DE] JEKEL MANFRED [DE]	WACKERNAGEL WILFRIED [DE] LORENZ MICHAEL G [DE] AHRENHOLZ INGRID [DE] JEKEL MANFRED [DE]	WO9534643A1	1994-06-10	C12N1/21 C12N15/64 C12N15/70 C12N9/22 C12R1/19 C12N15/64 C12N15/70 C12N9/22 C12N1/21 C12R1/19	C12N15/70 (EP) C12N9/22 (EP)	1995-12-21	1995-12-21	008216010	other
7	Attenuated auxotrophic microorganisms having a combination of non-attenuating mutations and method for making same	MEKALANOS JOHN J [US] KLOSE KARL E [US]	HARVARD COLLEGE [US]	US6254874B1	1995-04-13	A01N63/00 A61K39/00 A61K39/02 A61K39/112 A61P31/04 A61P37/04 C07K14/255 C12N9/06	A61P31/04 (EP) A61P37/04 (EP) C07K14/255 (EP,US) C12N1/205 (EP,US) C12N9/0016 (EP,US) A61K2039/521 (EP,US) C12R2001/42 (EP,US)	2001-07-03	2001-07-03	023669599	nutritional
8	CYTOTOXIN-BASED BIOLOGICAL CONTAINMENT	GERDES KENN [DK] MIKKELSEN MARIE [DK] GRONLUND HUGO [DK] PEDERSEN KIM [DK] KRISTOFFERSEN PETER [DK]	UNIV BRUXELLES [BE]	US2008206840A1 US7595186B2	1998-05-07	C12N1/20 C12N15/00 C12N15/63 C12N15/68 C12N15/74	C12N15/635 (EP) C12N15/68 (EP) C12N15/74 (EP)	2008-08-28 2009-09-29	1999-11-08	026064343	toxic gene
9	Attenuated Uracil Auxotroph of an Apicomplexan and Use Thereof	BZIK DAVID J [US] FOX BARABARA A [US] FOX BARBARA A [US]	BZIK DAVID J [US] FOX BARBARA A [US] DARTMOUTH COLLEGE [US]	US2010260804A1 US8673289B2	2000-02-07	A61K39/002 A61P33/02 A61P37/04 C12N1/11 C12Q1/02 A01N63/00 A61K39/00 A61K48/00	A61K39/012 (EP,US) A61P33/02 (EP) A61P37/04 (EP) A61P43/00 (EP) C12N9/93 (EP,US) G01N33/56905 (EP,US) A61K2039/522 (EP,US) Y02A50/30 (US)	2010-10-14 2014-03-18	2008-05-29	039463968	nutritional
10	Self-containing Lactococcus strain	STEIDLER LOTHAR [IE]	VLAAMS INTERUNIV INST BIOTECH [BE] ACTOGENIX NV [BE]	US2005101005A1 US7780961B2	2001-05-03	C12N1/20 C12N9/10 A61K48/00 C12N1/21	A61P1/00 (EP) C12N9/1007 (EP) C12Y201/01045 (EP) A61K2035/11 (EP)	2005-05-12 2010-08-24	2005-05-12	034556753	essential gene
11	PROGRAMMED CELL DEATH USED AS A BIOLOGICAL CONTAINMENT SYSTEM	CAMACHO PAEZ ANA G [ES] AYORA HIRSCH SILVIA [ES] SAENGER WOLFRAN [DE] ALONSO NAVARRO JUAN C [ES]	CONSEJO SUPERIOR INVESTIGACION [ES] FREIE UNI BERLIN I FUR KRISTAL [ES] CONSEJO SUPERIOR INVESTIGACION FREIE UNI BERLIN I FUR KRISTAL	ES2274663A1 ES2274663B1	2002-07-03	C07K14/32 C12N15/63 C12N15/64 C12N15/75	C07K14/32 (EP) C12N15/635 (EP) C12N15/64 (ES) C12N15/75 (EP)	2007-05-16 2008-04-01	2004-01-15	30011352	other
12	Self-containing lactobacillus strain	STEIDLER LOTHAR [IE] ROTTIERS PIETER [BE] REMAUT ERIK [BE]	UNIV GENT [BE]	US2005276788A1	2002-11-15	A61K48/00 C12N1/21 A61K35/74 A61K35/747 C12N15/74 C12N9/10 C12R1/225	A61K35/747 (EP) A61K38/2066 (EP) A61P29/00 (EP) C07K14/5428 (EP) C12N15/746 (EP) C12N9/1007 (EP) A61K35/747, A61K2300/00, INV (EP) A61K38/2066, A61K2300/00, INV (EP)	2005-12-15	2004-06-03	32319619	toxic gene
13	SELF-CONTAINING LACTOBACILLUS STRAIN	STEIDLER LOTHAR [IE] NEIRYNCK SABINE [IE]	VIB VZW [BE] UNIV CORK [IE] UNIV GENT [BE]	CA2567106A1	2004-05-18	C12N1/00 C12N9/10 A61K35/00 C12R1/225	A61P1/00 (EP) A61P43/00 (EP) C12N1/00 (KR) C12N1/20 (KR) C12N1/205 (EP,US) C12N9/1007 (EP,US) A61K2035/11 (EP,US) C12R2001/225 (EP,US)	2005-11-24	2005-11-24	34929115	other
14	Bacterial ligand-binding sensor	WOOD DAVID W [US] SKRETAS GEORGIOS [US]	UNIV PRINCETON [US]	US2006211046A1 US7592144B2	2005-03-17	C07K14/705 C07K14/72 C12N1/21 C12P21/06 C07H21/04 G01N33/53 C07K14/00 G01N33/554	C07K14/705 (EP) C07K14/70567 (EP) C07K14/72 (EP) C07K14/721 (EP) C12N15/62 (EP) C12N9/1007 (EP) G01N33/56911 (EP) G01N33/743 (EP) C07K2319/24 (EP) C07K2319/92 (EP)	2006-09-21 2009-09-22	2006-09-21	37010841	other
15	REGULATION OF TOXIN AND ANTITOXIN GENES FOR BIOLOGICAL CONTAINMENT	BIELINSKI VINCENT A [US] BAUMAN NICHOLAS [US] LYONS BOYD KATE [US] AKELLA SRIVIDYA [US] BOWER STANLEY [US] ROESSLER PAUL G [US] BOYD KATE LYONS [US]	EXXONMOBIL RES & ENG CO [US] BIELINSKI VINCENT A [US] BAUMAN NICHOLAS [US] LYONS BOYD KATE [US] AKELLA SRIVIDYA [US] BOWER STANLEY [US] ROESSLER PAUL G [US] BOYD KATE LYONS [US]	US2013023035A1 US8975061B2	2011-06-30	C12N1/13 C12N1/21 C12N1/12 C12N1/20 C12N1/38 C12N15/74	C12N1/12 (EP,US) C12N1/20 (EP,US) C12N1/38 (EP,US) C12N15/74 (EP,US)	2013-01-24 2015-03-10	2013-01-03	047424546	toxic gene
16	METHODS OF ISOLATING BACTERIAL STRAINS	SERWER PHILIP [US]	UNIV TEXAS [US]	WO2014152147A2 WO2014152147A3	2013-03-14	C12P7/04 C12N7/00 C12N7/01 C12P1/04	C12N1/20 (EP) C12N15/01 (EP,US) C12P7/04 (EP,US)	2014-09-25 2014-12-04	2014-09-25	051581679	other
17	COMPOSITIONS, SYSTEMS AND METHODS FOR PROTECTING GENETICALLY MODIFIED ORGANISMS FROM UNAUTHORIZED USE OR RELEASE INTO THE ENVIRONMENT	BARKELOO JASON E [US] POMPOSIELLO PABLO J [ES] HASSETT DANIEL J [US] SU SHENGCHANG [US]	BACTERIAL ROBOTICS LLC [US]	WO2014145346A2 WO2014145346A3	2013-03-15	C12Q1/04 C12N1/00 C12N1/20 C12R1/385	C12N1/36 (EP) C12N15/78 (EP,US)	2014-09-18 2014-11-06	2014-09-18	051538460	other
18	TUNING MICROBIAL POPULATIONS WITH PROGRAMMABLE NUCLEASES	LU TIMOTHY KUAN-TA [US] CITORIK ROBERT JAMES [US] MIMEE MARK K [US]	MASSACHUSETTS INST TECHNOLOGY [US]	US2021071159A1	2013-09-05	A61K38/46 C12N15/74 C12N9/22	A61K38/465 (EP,US) C12N15/74 (EP,US) C12N9/22 (EP,US)	2021-03-11	2015-03-05	052583554	toxic gene
19	COMPOSITIONS AND METHODS FOR BIOCONTAINMENT OF MICROORGANISMS	ISAACS FARREN J [US] GALLAGHER RYAN [US] PATEL JAYMIN [US] ROVNER ALEXIS [US]	UNIV YALE [US]	WO2016073079A2 WO2016073079A3	2014-09-26	A01N63/00 C02F3/34 C12N1/20 C12N1/21 C12N1/36 C12N15/09 C12N15/11 C12N15/70 C12N15/74 C12N15/79 C12P1/00 C12P21/02	C12N1/20 (EP,US) C12N1/205 (US) C12N1/36 (EP,US) C12N15/102 (EP,US) C12N15/70 (EP,US) C12N15/74 (EP,US) C12N15/79 (EP,US) C12P1/00 (EP,US) C12P1/04 (US) C12P21/02 (EP,US) C12R2001/19 (US)	2016-05-12 2016-07-28	2016-05-12	055359696	essential gene
20	COMPOSITIONS AND METHODS FOR CONTROLLING MICROBIAL GROWTH	BOEKE JEF D [US] AGMON NETA [US] CAI YIZHI [GB]	UNIV NEW YORK [US] UNIV JOHNS HOPKINS [US]	US2020024582A1	2015-01-19	C12N9/12	C12N9/1241 (EP,US) C12N2510/00 (US) C12Y207/07 (EP,US)	2020-01-23	2016-07-21	056407356	essential gene
21	SYNTHETIC AUXOTROPHS WITH LIGAND DEPENDENT ESSENTIAL GENES FOR BIOSAFETY	ANDERSON JOHN [US] LOPEZ GABRIEL [US]	UNIV CALIFORNIA [US]	WO2016191757A1	2015-05-28	C12N15/09 C12N15/63 C12N15/70 C12Q1/02	C12N1/20 (US) C12N1/36 (US) C12N15/102 (EP) C12N15/1027 (US) C12N15/1031 (US) C12N15/1058 (US) C12N15/1079 (US) C12N15/1093 (EP) C12N15/52 (EP,US) C12N15/70 (EP) C12N15/74 (EP)	2016-12-01	2016-12-01	057393200	nutritional
22	SYNTHETIC AUXOTROPHS WITH LIGAND DEPENDENT ESSENTIAL GENES FOR BIOSAFETY	ANDERSON JOHN C [US] LOPEZ GABRIEL [US]	UNIV CALIFORNIA [US]	US11225657B2 US2018155711A1	2015-05-28	C12N1/20 C12N1/36 C12N15/10 C12N15/52	C12N1/20 (US) C12N1/36 (US) C12N15/102 (EP) C12N15/1027 (US) C12N15/1031 (US) C12N15/1058 (US) C12N15/1079 (US) C12N15/1093 (EP,US) C12N15/52 (EP,US) C12N15/70 (EP) C12N15/74 (EP)	2018-06-07 2022-01-18	2016-12-01	057393200	nutritional
23	Novel Genetic Code and Translation System for Producing Polypeptide, and Method for Producing Polypeptide	MURAKAMI HIROSHI [JP] ISHIZAWA TAKAHIRO [US]	MURAKAMI HIROSHI [JP]	US2018298390A1	2015-09-29	C12N15/52 C12P21/02	C12N15/52 (EP,US) C12N15/67 (EP) C12P21/02 (US) C12N2310/10 (US) C12Y601/01011 (EP,US)	2018-10-18	2017-04-06	058423943	toxic gene
24	DEADMAN AND PASSCODE MICROBIAL KILL SWITCHES	CHAN TSZ YAN CLEMENT [US] COLLINS JAMES J [US] LEE JEONG WOOK [US] CAMERON DOUGLAS EWEN [US]	UNIV BOSTON [US]	US2019040398A1	2015-09-30	C12N15/70	C12N15/635 (EP,US) C12N15/70 (US) G06N3/123 (EP,US)	2019-02-07	2017-04-06	058427946	toxic gene
25	BIOCONTAINMENT/BIOCONTROL SYSTEM AND METHODS	MASELKO MACIEJ [US] SMANSKI MIKE [US]	UNIV MINNESOTA [US]	US2018327762A1	2015-11-11	C12N15/82	C12N1/14 (EP) C12N1/18 (EP) C12N15/63 (EP) C12N15/80 (EP) C12N15/81 (EP,US) C12N15/815 (EP) C12N15/8216 (EP) C12N15/8217 (EP) C12N15/8218 (US) C12N15/8263 (EP,US) C12N15/8265 (EP,US) C12N9/22 (EP) C07K14/005 (US) C07K2319/00 (EP) C12N2510/00 (EP,US)	2018-11-15	2017-05-18	058695324	essential gene
26	BIOCONTAINMENT/BIOCONTROL SYSTEM AND METHODS	MASELKO MACIEJ SMANSKI MIKE	UNIV MINNESOTA [US]	AU2021201313A1 AU2021201313B2	2015-11-11	C07H21/04 C12N1/00 C12N15/00 C12N5/00	C12N1/14 (EP,US) C12N1/18 (EP,US) C12N15/63 (EP,US) C12N15/80 (EP,US) C12N15/81 (EP,US) C12N15/815 (EP,US) C12N15/8216 (EP,US) C12N15/8217 (EP,US) C12N15/8218 (US) C12N15/8263 (EP,US) C12N15/8265 (EP,US) C12N9/22 (EP,US) C07K14/005 (US) C07K2319/00 (EP,US) C12N2510/00 (EP,US)	2021-03-18 2021-08-05	2017-05-18	058695324	other
27	Methods for Rule-based Genome Design	KUZNETSOV GLEB [US] LAJOIE MARC J [US] LANDON MATTHIEU M [US] NAPOLITANO MICHAEL G [US] GOODMAN DANIEL BRYAN [US] GREGG CHRISTOPHER J [US] CHURCH GEORGE M [US] OSTROV NILI [US]	HARVARD COLLEGE [US]	US2020055903A1	2016-06-15	C07K14/245 C12N15/10 C12P21/00 G16B20/50	C07K14/245 (US) C12N15/1089 (EP,US) C12P21/00 (US) G16B20/50 (EP,US) G16B35/10 (EP,US) A61K38/00 (US)	2020-02-20	2017-12-21	060664525	toxic gene
28	Methods for Rule-based Genome Design	KUZNETSOV GLEB [US] LAJOIE MARC J [US] LANDON MATTHIEU M [US] NAPOLITANO MICHAEL G [US] GOODMAN DANIEL BRYAN [US] GREGG CHRISTOPHER J [US] CHURCH GEORGE M [US] OSTROV NILI [US]	HARVARD COLLEGE [US]	US2022246240A1	2016-06-15	C07K14/245 C12N15/10 C12P21/00 G16B20/50 G16B35/10	C07K14/245 (US) C12N15/1089 (EP,US) C12P21/00 (US) G16B20/50 (EP,US) G16B35/10 (EP,US) A61K38/00 (US)	2022-08-04	2017-12-21	060664525	other
29	METHODS OF MAKING PROTEINS WITH NON-STANDARD AMINO ACIDS	KUNJAPUR ADITYA MOHAN [US] CHURCH GEORGE M [US]	HARVARD COLLEGE [US]	WO2019006260A1	2017-06-29	C12N15/10 C12N15/52 C12N15/63 C12Q1/37	C12N15/10 (EP) C12N15/1058 (US) C12N15/63 (EP) C12N15/74 (US) C12N15/90 (US) C12N9/52 (EP,US) C12N9/93 (US) C12N15/1058 (EP) C12Y601/01 (US)	2019-01-03	2019-01-03	064742720	nutritional
30	AUXOTROPHIC STRAINS OF STAPHYLOCOCCUS BACTERIUM	WHITFILL TRAVIS MICHAEL [US] DENG MING-DE [US] DODDS DAVID RICHARD [US] TIKHONOV ALEXANDER [US]	AZITRA INC [US]	US2022112455A1	2018-01-05	C12N1/20 C12N15/00 C12N15/10 C12N15/74 C12N9/10 C12N9/90	C12N1/20 (IL,US) C12N1/205 (IL,US) C12N15/00 (IL,US) C12N15/102 (IL,US) C12N15/74 (EP,IL,KR,US) C12N9/1096 (EP,IL,KR,US) C12N9/90 (EP,IL,KR,US) C12Y206/01021 (EP,IL,KR,US) C12Y501/01001 (EP,IL,KR,US) C12N2320/10 (IL,US) C12N2510/00 (IL,US) C12R2001/45 (IL,US)	2022-04-14	2019-07-11	067143803	nutritional
31	AUXOTROPHIC STRAINS OF STAPHYLOCOCCUS BACTERIUM	ANDREWS RICHARD [US]	AZITRA INC [US]	US2021269791A1	2018-11-16	A61K35/74 C12N15/74 C12N9/10 C12N9/90	A61K35/74 (US) A61K39/085 (EP,IL,KR) A61P35/00 (EP,IL,KR) C12N1/205 (EP,IL) C12N15/74 (EP,IL,KR,US) C12N9/1096 (EP,IL,KR,US) C12N9/90 (EP,IL,KR,US) C12Q1/689 (KR) C12Y206/01021 (EP,IL,KR,US) C12Y501/01001 (EP,IL,KR,US) C12R2001/45 (EP,IL)	2021-09-02	2020-05-22	070731220	nutritional
32	BIOLOGICALLY CONTAINED BACTERIA AND USES THEREOF	WHITAKER WESTON ROBERT [US] DELOACHE WILLIAM CAIN [US] RUSS IV ZACHARY NICHOLAS [US] SHEPHERD ELIZABETH JOY STANLEY [US] POPOV LAUREN [US]	NOVOME BIOTECHNOLOGIES INC [US]	WO2020252370A1	2019-06-13	A61K39/02 C12N15/63 C12N15/74	A61K35/74 (EP) C12N1/20 (EP) C12N1/38 (EP) C12N15/63 (EP) A61K9/0095 (EP)	2020-12-17	2020-12-17	071950791	toxic gene
33	SYSTEMS AND METHODS FOR GENERATING GENETIC INCOMPATIBILITY	SMANSKI MICHAEL JOSEPH [US] DAS SIBA [US] MASELKO MACIEJ [US] FELTMAN NATHAN ROBERT [US] UPADHYAY AMBUJ [US]	UNIV MINNESOTA [US]	WO2021087319A1	2019-10-31	A01K67/033 C12N15/113	A01K67/0339 (EP) C12N15/113 (EP) C12N2310/20 (EP)	2021-05-06	2021-05-06	075716511	essential gene
34	ENGINEERED BACTERIA CONTAINING BIOSENSORS FOR PRECISION TARGETING AND CONTAINMENT	DANINO TAL [US] CHIEN TIFFANY [US] HARIMOTO TETSUHIRO [US]	UNIV COLUMBIA [US]	WO2021137937A2 WO2021137937A3	2019-11-05	C12N1/20 A61P1/04 A61P35/00 C12N1/21 C12N15/63 C12N15/79	C12N1/20 (EP) C12N15/635 (EP) C12N15/635, C12Q2527/119, C12Q2527/125, C12Q2527/137, INV (EP)	2021-07-08 2021-09-30	2021-07-08	076686691	toxic gene
35	ENGINEERED BACTERIA CONTAINING BIOSENSORS FOR PRECISION TARGETING AND CONTAINMENT	DANINO TAL [US] CHIEN TIFFANY [US] HARIMOTO TETSUHIRO [US]	UNIV COLUMBIA [US]	WO2021137937A2 WO2021137937A3	2019-11-05	C12N1/20 A61P1/04 A61P35/00 C12N1/21 C12N15/63 C12N15/79	A61K35/74 (US) A61P1/00 (US) A61P35/00 (US) C12N1/20 (EP) C12N15/635 (EP) C12N15/74 (US) C12N9/0008 (US) C12N9/1096 (US) C12Y102/01011 (US) C12Y206/01016 (US) A61K2035/11 (US) C12N2830/002 (US) C12N15/635, C12Q2527/119, C12Q2527/125, C12Q2527/137, INV (EP)	2021-07-08 2021-09-30	2021-07-08	076686691	essential gene
36	GENE SWITCHES AND CIRCUITS FOR USE IN MYCOPLASMA SPECIES	ISALAN MARK [GB] BROTO HERNANDEZ ALICIA [GB]	IMP COLLEGE INNOVATIONS LTD [GB]	WO2021152301A1	2020-01-29	C12N15/11 C12N15/63 C12N9/12	C12N15/11 (EP) C12N15/63 (EP) C12N15/635 (EP) C12N9/22 (EP) C12N2310/20 (EP)	2021-08-05	2021-08-05	069725936	nutritional
37	SELF-ELIMINATING TRANSGENES	ADELMAN ZACH [US] MYLES KEVIN [US] OKUMOTO SAKIKO [US]	TEXAS A & M UNIV SYS [US]	WO2022020196A2 WO2022020196A3 WO2022020196A9	2020-07-16	C12N15/82 A61K48/00 C07H21/04 C12N15/00 C12N5/00	A01K67/0339 (EP) C12N15/102 (EP) C12N15/8213 (EP) C12N15/8509 (EP) C12N9/22 (EP) C12N2310/20 (EP)	2022-01-27 2022-03-31 2022-06-16	2022-01-27	079729413	other
38	BIOSYNTHESIS METHOD	JÕERS ARVI [EE] KASARI MARJE [EE] KASARI VILLU [EE] KÄRMAS MIRJAM [EE]	UNIV TARTU [EE]	WO2022117827A1	2020-12-04	C12N1/20 C12N1/36 C12N15/70 C12N15/74	C12N1/20 (EP) C12N1/36 (EP) C12N15/70 (EP)	2022-06-09	2022-06-09	074165848	other
39	AUXOTROPHIC CELLS FOR VIRUS PRODUCTION AND COMPOSITIONS AND METHODS OF MAKING	PRENTICE KENNETH [US] DEIS HUFFMAN LINDSAY NICOLE [US] PANDE SANDHYA [US]	SHAPE THERAPEUTICS INC [US]	WO2022187546A1	2021-03-03	C12N15/85 C12N15/864 C12N5/10	C12N15/52 (EP) C12N15/85 (EP) C12N15/86 (EP) C12N9/0071 (EP) C12N9/1007 (EP) C12N9/93 (EP) C12Y114/16001 (EP) C12Y201/01045 (EP) C12Y305/04016 (EP) C12Y603/01002 (EP) C07K2319/00 (EP) C07K2319/92 (EP) C12N2750/14143 (EP) C12N2750/14152 (EP) C12N2840/203 (EP)	2022-09-09	2022-09-09	080937310	nutritional
40	Method for constructing auxotrophic fusarium verticillium mutant	GUO WEI TANG TINGTING	INSTITUTE OF AGRO FOOD SCIENCE AND TECH CHINESE ACADEMY OF AGRICULTURAL SCIENCES	CN114774456A	2022-04-19	C12N1/21 C12N15/113 C12N15/31 C12N15/60 C12N15/80 C12R1/77	C07K14/37 (CN) C12N15/1137 (CN) C12N15/80 (CN) C12N9/88 (CN) C12Y401/01023 (CN)	2022-07-22	2022-07-22	082430281	nutritional
